# Supplementary material for: PatientExploreR: an extensible application for dynamic visualization of patient clinical history from electronic health records in the OMOP common data model
Source: Bioinformatics. 2019 Jun 19;35(21):4515–8. doi: 10.1093/bioinformatics/btz409 (PMC6821222; doi:10.1093/bioinformatics/btz409)
Supplement: btz409_Supplementary_Data [file btz409_supplementary_data.zip]

Archive with 3 entries (2 files):
- btz409-suppl_data/
- btz409-suppl_data/patientexplorer_bioinformatics_supplementary_materials_revision_final.docx
- btz409-suppl_data/patientexplorer_SupplementaryFile1.sql
